# Supplementary material for: A Bioactive Compound-Loaded Zinc-Aminoclay Encapsulated, Pickering Emulsion System for Treating Acne-Inducing Microbes
Source: Int J Mol Sci. 2023 Jun 2;24(11):9669. doi: 10.3390/ijms24119669 (PMC10253637; doi:10.3390/ijms24119669)
Supplement: Supplementary file 1 [file ijms-24-09669-s001.zip]

Archive with 1 entries (1 files):
- ijms-2391036-supplementary.pdf
